# Supplementary material for: The PPO family in Nicotiana tabacum is an important regulator to participate in pollination
Source: BMC Plant Biol. 2024 Feb 9;24:102. doi: 10.1186/s12870-024-04769-3 (PMC10854075; doi:10.1186/s12870-024-04769-3)
Supplement: Supplementary file 4 — Supplementary Material 4 [file 12870_2024_4769_MOESM4_ESM.xlsx]

## Sheet: Co-IPdata
Table S4 Liquid chromatography mass spectrometry/mass-spectrum (LCMS/MS) assays of NtPPO in the Nicotiana. tabacum self-pollinated pistil
Accession	-10lgP	Coverage (%)	Intensity Sample 4	#Unique	#Spec Sample 4	Avg. Mass	Description
A0A1S3YVF2	299.49	29	130000000	9	94	66685	polyphenol oxidase E chloroplastic OS=Nicotiana tabacum OX=4097 GN=LOC107780127 PE=4 SV=1
A0A1S4BQ20	250.07	42	32100000	16	28	60559	embryonic protein DC-8-like OS=Nicotiana tabacum OX=4097 GN=LOC107810697 PE=4 SV=1
A0A1S4AIH6	191.33	26	19700000	6	17	49868	phosphoglucomutase cytoplasmic-like OS=Nicotiana tabacum OX=4097 GN=LOC107798006 PE=4 SV=1
A0A1S4D1L7	23.94	2	16500000	1	1	56050	uncharacterized protein F59B10.2-like OS=Nicotiana tabacum OX=4097 GN=LOC107824917 PE=4 SV=1
A0A1S4B7N5	269.55	26	11500000	3	68	66904	polyphenol oxidase E chloroplastic-like OS=Nicotiana tabacum OX=4097 GN=LOC107805360 PE=4 SV=1
A0A1S4BVP1	125.53	11	11500000	6	6	49317	Elongation factor 1-alpha OS=Nicotiana tabacum OX=4097 GN=LOC107812355 PE=3 SV=1
P43643	125.53	11	11500000	6	6	49282	Elongation factor 1-alpha OS=Nicotiana tabacum OX=4097 PE=2 SV=1
P93769	125.53	11	11500000	6	6	49322	Elongation factor 1-alpha OS=Nicotiana tabacum OX=4097 GN=tel1 PE=2 SV=1
A0A1S4D4L2	125.53	11	11500000	6	6	49365	Elongation factor 1-alpha OS=Nicotiana tabacum OX=4097 GN=LOC107825911 PE=3 SV=1
A0A1S4DJU8	125.53	11	11500000	6	6	49318	Elongation factor 1-alpha OS=Nicotiana tabacum OX=4097 GN=LOC107830554 PE=3 SV=1
A0A1S3ZY31	125.53	11	11500000	6	6	49290	Elongation factor 1-alpha OS=Nicotiana tabacum OX=4097 GN=LOC107791623 PE=3 SV=1
A0A1S4D8J9	99.04	10	10700000	5	5	49314	Elongation factor 1-alpha OS=Nicotiana tabacum OX=4097 GN=LOC107827212 PE=3 SV=1
A0A1S3XWD3	136.87	14	10500000	6	6	61093	2 3-bisphosphoglycerate-independent phosphoglycerate mutase OS=Nicotiana tabacum OX=4097 GN=LOC107769473 PE=4 SV=1
P35494	136.87	14	10500000	6	6	61068	2 3-bisphosphoglycerate-independent phosphoglycerate mutase OS=Nicotiana tabacum OX=4097 PE=2 SV=1
A0A1S4DNF2	136.87	14	10500000	6	6	61041	2 3-bisphosphoglycerate-independent phosphoglycerate mutase-like OS=Nicotiana tabacum OX=4097 GN=LOC107831677 PE=4 SV=1
A0A1S3ZZV1	118.01	10	10000000	5	5	43623	Elongation factor 1-alpha OS=Nicotiana tabacum OX=4097 GN=LOC107792200 PE=3 SV=1
