# Supplementary material for: The PPO family in Nicotiana tabacum is an important regulator to participate in pollination
Source: BMC Plant Biol. 2024 Feb 9;24:102. doi: 10.1186/s12870-024-04769-3 (PMC10854075; doi:10.1186/s12870-024-04769-3)
Supplement: Supplementary file 5 — Supplementary Material 5 [file 12870_2024_4769_MOESM5_ESM.xlsx]

## Sheet: Table S5
		Table S5 Differential metabolites in pollinated-pistils between NtPPO-RNAi lines and WT.
ID	Metabolites	Super Class	Class	Sub Class	KEGG	Score	Fragmentation Score	P-value	adj.P-value	log2(FC)
6.49_290.1748m/z	Donepezil metabolite M4	Benzenoids	Indanes	Indanones		53.2	70.7	1.20392e-05	0.000111736	-16.2744
4.50_411.1988m/z	5a,6a-Epoxy-7E-megastigmene-3a,9e-diol 3-glucoside	Organic oxygen compounds	Organooxygen compounds	Carbohydrates and carbohydrate conjugates		47.8	41.9	3.16973e-12	3.92169e-09	-8.80415
4.12_538.2660m/z	Calamin	Lipids and lipid-like molecules	Steroids and steroid derivatives	Steroid lactones		49.6	55.9	3.89056e-10	7.11089e-08	-7.51218
3.06_460.2438m/z	PE(15:1(9Z)/0:0)	Lipids and lipid-like molecules	Glycerophospholipids	Glycerophosphoethanolamines		41.4	12.4	3.09706e-08	1.17484e-06	-6.89889
7.21_604.3014m/z	JMV3002	Unclassified	Unclassified	Unclassified		37.7	0	1.62319e-10	4.40995e-08	-4.1626
4.92_432.2593m/z	(4R,5S,7R,11S)-11,12-Dihydroxy-1(10)-spirovetiven-2-one 11-glucoside	Lipids and lipid-like molecules	Prenol lipids	Terpene glycosides		49.1	47.7	3.8093e-10	7.0424e-08	-3.74645
13.41_608.2631n	Harderoporphyrin	Organoheterocyclic compounds	Tetrapyrroles and derivatives	Porphyrins		47.9	45.8	0.00658205	0.0205286	-3.43152
9.79_744.4209m/z	PS(14:0/16:1(9Z))	Lipids and lipid-like molecules	Glycerophospholipids	Glycerophosphoserines		41.6	17.5	6.37236e-06	6.72527e-05	-3.27399
6.47_622.3120m/z	Z-Arg-Arg-NHMec	Unclassified	Unclassified	Unclassified		39.8	10.7	6.97589e-09	4.62321e-07	-2.03695
4.79_388.1732n	7-Epi-12-hydroxyjasmonic acid glucoside	Lipids and lipid-like molecules	Fatty Acyls	Fatty acyl glycosides		42.5	15.5	3.77389e-08	1.35188e-06	-1.81742
11.06_453.2854n	LysoPE(16:0/0:0)	Lipids and lipid-like molecules	Glycerophospholipids	Glycerophosphoethanolamines		59.1	98.1	7.46637e-05	0.000501416	-1.33165
4.49_433.2075m/z	9,13-Dihydroxy-4-megastigmen-3-one 9-glucoside	Lipids and lipid-like molecules	Fatty Acyls	Fatty acyl glycosides		41.8	11.9	8.59919e-06	8.55049e-05	-1.23556
11.05_452.2781m/z	1-(2-methoxy-13-methyl-6Z-tetradecenyl)-sn-glycero-3-phosphoethanolamine	Lipids and lipid-like molecules	Glycerophospholipids	Glycerophosphoethanolamines		51.4	59.6	1.01901e-06	1.48862e-05	-1.21255
11.11_540.3305m/z	PC(16:0/0:0)	Lipids and lipid-like molecules	Glycerophospholipids	Glycerophosphocholines	C04230	55.8	80	7.26073e-05	0.000490679	-1.14032
11.12_495.3321n	LysoPC(0:0/16:0)	Lipids and lipid-like molecules	Glycerophospholipids	Glycerophosphocholines		57.9	93.3	9.18227e-05	0.000595514	-1.02082
5.63_415.1971m/z	Ethyl 7-epi-12-hydroxyjasmonate glucoside	Lipids and lipid-like molecules	Fatty Acyls	Fatty acyl glycosides		41.5	11.1	1.12418e-05	0.000105925	-0.894888
6.75_389.2432m/z	R-4-benzyl-3-((R)-3-hydroxy-2,2-dimethyloct-7-ynoyl)-5,5-dimethyloxazolidin-2-one	Unclassified	Unclassified	Unclassified		39	0	2.61192e-05	0.00021005	-0.800903
0.86_138.0549m/z	Trigonelline	Alkaloids and derivatives	Unclassified	Unclassified	C01004	45.6	36.1	0.00423177	0.0142691	-0.746844
8.50_318.3000m/z	5-Hydroxyoctadecanoic acid	Lipids and lipid-like molecules	Fatty Acyls	Fatty acids and conjugates		44.5	26.6	0.00153819	0.00619406	-0.655564
0.88_285.0846n	Buchananine	Unclassified	Unclassified	Unclassified		42.4	16.6	0.0339011	0.0766361	-0.60506
9.79_262.2296n	6-[3]-ladderane-1-hexanol	Lipids and lipid-like molecules	Fatty Acyls	Fatty alcohols		50	53	0.0153211	0.0405369	-0.561673
9.79_297.2666n	Cassine	Unclassified	Unclassified	Unclassified		56.9	87.9	0.0183176	0.0470282	-0.55572
9.54_432.2378m/z	Clausarinol	Phenylpropanoids and polyketides	Coumarins and derivatives	Pyranocoumarins		54.1	75.9	0.00772497	0.0233769	-0.498676
0.75_202.0953n	L-Coprine	Organic acids and derivatives	Carboxylic acids and derivatives	Amino acids, peptides, and analogues	C08271	49.6	50.3	0.00570633	0.0183223	-0.474678
7.41_328.2247n	16-F1-PhytoP	Lipids and lipid-like molecules	Fatty Acyls	Octadecanoids		49.1	49.3	0.00453943	0.0151415	-0.46701
0.73_175.1189m/z	L-Arginine	Organic acids and derivatives	Carboxylic acids and derivatives	Amino acids, peptides, and analogues	C00062	56.1	88.6	9.0996e-06	8.90568e-05	-0.455124
2.18_306.0576m/z	Aminoparathion	Organic acids and derivatives	Organic thiophosphoric acids and derivatives	Thiophosphoric acid esters	C06605	38.3	0	0.00283404	0.0102502	-0.44969
9.54_386.1725n	Isogingerenone B	Phenylpropanoids and polyketides	Diarylheptanoids	Linear diarylheptanoids		39.5	2.95	0.0244703	0.059283	-0.431374
14.78_141.1134m/z	Methenamine	Organoheterocyclic compounds	Triazinanes	1,3,5-triazinanes		57	89.5	3.89192e-05	0.000292923	-0.416573
13.95_383.3397n	N-stearoyl valine	Lipids and lipid-like molecules	Fatty Acyls	Fatty amides		51.9	63.8	7.55179e-05	0.000506096	-0.378182
13.41_184.9855m/z	Phosphohydroxypyruvic acid	Organic oxygen compounds	Organooxygen compounds	Carbonyl compounds	C03232	40.1	7.94	7.88278e-05	0.000524915	-0.364771
13.16_264.2451n	(±)-(Z)-2-(5-Tetradecenyl)cyclobutanone	Organic oxygen compounds	Organooxygen compounds	Carbonyl compounds		50.3	55.2	0.0340072	0.0768112	-0.356802
15.64_138.0774m/z	Purine	Organoheterocyclic compounds	Imidazopyrimidines	Purines and purine derivatives	C15587	45.4	33.8	7.22373e-05	0.000489	-0.342501
13.47_840.5745m/z	PS(18:0/22:4(7Z,10Z,13Z,16Z))	Lipids and lipid-like molecules	Glycerophospholipids	Glycerophosphoserines		44.3	32.8	0.00243611	0.00900953	-0.34131
10.78_352.2610n	MG(18:3(6Z,9Z,12Z)/0:0/0:0)	Lipids and lipid-like molecules	Fatty Acyls	Lineolic acids and derivatives		53.1	70.4	0.0052129	0.0169829	-0.340009
0.75_184.0732m/z	Phosphocholine	Organic nitrogen compounds	Organonitrogen compounds	Quaternary ammonium salts	C00588	55.3	79.9	0.0452535	0.0961757	-0.303516
8.72_274.2738m/z	C16 Sphinganine	Lipids and lipid-like molecules	Sphingolipids	Sphingoid bases		51.2	59.6	0.0387409	0.0853224	-0.302597
0.73_303.1427n	N5-Acetyl-N2-gamma-L-glutamyl-L-ornithine	Organic acids and derivatives	Carboxylic acids and derivatives	Amino acids, peptides, and analogues		52.9	69.5	0.00844773	0.025092	-0.289634
7.89_330.2404n	9,10,13-TriHOME	Lipids and lipid-like molecules	Fatty Acyls	Fatty acids and conjugates	C14835	52.3	65.8	0.0404539	0.0883446	-0.264425
15.26_391.2839m/z	D8'-Merulinic acid A	Benzenoids	Benzene and substituted derivatives	Benzoic acids and derivatives		49	50.4	0.00117089	0.00494036	-0.198637
8.78_210.1618n	9-tridecynoic acid	Lipids and lipid-like molecules	Fatty Acyls	Fatty Acids and Conjugates		47.7	44.7	0.0223672	0.0551178	-0.153912
13.82_790.5593m/z	PS(18:1(9Z)/18:0)	Lipids and lipid-like molecules	Glycerophospholipids	Glycerophosphoserines		45.4	37.9	0.0370969	0.0824011	-0.145125
1.55_191.0190m/z	Citric acid	Organic acids and derivatives	Carboxylic acids and derivatives	Tricarboxylic acids and derivatives	C00158	55.4	81.9	0.00625384	0.0196843	0.240792
11.90_595.2886m/z	PI(18:2(9Z,12Z)/0:0)	Lipids and lipid-like molecules	Glycerophospholipids	Glycerophosphoinositols		51.3	58.2	0.00209617	0.00799877	0.285126
12.57_272.2350n	2-hydroxyhexadecanoic acid	Lipids and lipid-like molecules	Fatty Acyls	Fatty acids and conjugates		54.4	74.5	0.0109006	0.0308997	0.290381
10.99_292.2035n	12-OPDA	Unclassified	Unclassified	Unclassified		51.4	61.4	0.00471424	0.0156306	0.325669
4.12_187.0632n	Indoleacrylic acid	Organoheterocyclic compounds	Indoles and derivatives	Indoles		46	36.5	0.0454095	0.0964562	0.378016
9.91_310.2141n	13S-HpOTrE(gamma)	Lipids and lipid-like molecules	Fatty Acyls	Octadecanoids		53.5	72.6	0.00292636	0.0105414	0.387613
9.92_310.2140n	9-HpOTrE	Lipids and lipid-like molecules	Fatty Acyls	Octadecanoids		51.4	61.5	0.00745377	0.0227144	0.395813
6.27_606.3171m/z	PS(21:0/0:0)	Lipids and lipid-like molecules	Glycerophospholipids	Glycerophosphoserines		46.6	43.7	0.00366613	0.0126482	0.41831
1.65_203.0190m/z	Daucic acid	Organic acids and derivatives	Hydroxy acids and derivatives	Beta hydroxy acids and derivatives		53.7	73.8	1.97491e-05	0.000167181	0.44123
2.16_307.0830m/z	Lysergic acid	Unclassified	Unclassified	Unclassified		36.5	0	0.000800644	0.00357809	0.487142
1.31_153.0651n	FAPy-adenine	Organoheterocyclic compounds	Diazines	Pyrimidines and pyrimidine derivatives	C06502	42.5	15.2	0.000569542	0.00269903	0.505694
10.05_309.2069m/z	9S-hydroxy-10S,11S-epoxy-12Z,15Z-octadecadienoic acid	Lipids and lipid-like molecules	Fatty Acyls	Octadecanoids		55.7	82.1	0.00275712	0.00999672	0.560563
5.35_594.1582n	Kaempferol 3-neohesperidoside	Phenylpropanoids and polyketides	Flavonoids	Flavonoid glycosides		56.3	83	0.0256906	0.06159	0.566385
0.87_439.0750m/z	5'-Butyrylphosphouridine	Unclassified	Unclassified	Unclassified		37.2	0	0.00685016	0.0212044	0.618379
5.03_610.1531n	Quercetin 7-rutinoside	Phenylpropanoids and polyketides	Flavonoids	Flavonoid glycosides		43.8	22	0.000322246	0.00165485	0.767998
6.80_645.2561m/z	2',7-Dihydroxy-4'-methoxy-8-prenylflavan 2',7-diglucoside	Phenylpropanoids and polyketides	Flavonoids	Flavonoid glycosides		40.3	5.06	0.0398354	0.0872786	0.853036
5.11_502.2908m/z	Vignatic acid B	Organic acids and derivatives	Carboxylic acids and derivatives	Amino acids, peptides, and analogues		51	58.9	1.59112e-05	0.000140151	0.854227
6.80_583.2679n	N1,N5,N10-Tricoumaroyl spermidine	Unclassified	Unclassified	Unclassified		51.3	59	0.0318481	0.0730317	0.925903
0.89_136.0618m/z	Adenine	Organoheterocyclic compounds	Imidazopyrimidines	Purines and purine derivatives	C00147	42	15.5	0.000105671	0.000666255	0.991195
13.95_339.2892m/z	Japanic acid	Lipids and lipid-like molecules	Fatty Acyls	Fatty Acids and Conjugates		40.3	9.62	8.76915e-06	8.67957e-05	1.00361
10.65_477.2853n	LysoPE(18:2(9Z,12Z)/0:0)	Lipids and lipid-like molecules	Glycerophospholipids	Glycerophosphoethanolamines		58.7	96.2	0.00637241	0.0199715	1.01722
10.65_476.2780m/z	LysoPE(0:0/18:2(9Z,12Z))	Lipids and lipid-like molecules	Glycerophospholipids	Glycerophosphoethanolamines		54.8	76.6	7.99011e-05	0.000530826	1.02049
14.00_597.3045m/z	PI(18:1(9Z)/0:0)	Lipids and lipid-like molecules	Glycerophospholipids	Glycerophosphoinositols		44.9	32.5	0.00123761	0.0051838	1.04308
1.52_230.9900m/z	Diketogulonic acid	Organic oxygen compounds	Organooxygen compounds	Carbohydrates and carbohydrate conjugates	C04575	39	1.9	0.00198073	0.00765793	1.05229
0.89_244.0926m/z	Cytidine	Nucleosides, nucleotides, and analogues	Pyrimidine nucleosides	Unclassified	C00475	45.9	41.5	0.000607966	0.00285444	1.06556
5.40_624.1686n	Azaleatin 3-rutinoside	Phenylpropanoids and polyketides	Flavonoids	Flavonoid glycosides		46.8	36.6	0.00227201	0.00851528	1.09921
10.28_309.2070m/z	9S,11R,15S-trihydroxy-2,3-dinor-13E-prostaenoic acid-cyclo[8S,12R]	Lipids and lipid-like molecules	Fatty Acyls	Eicosanoids	C14795	55.1	80.1	0.000140352	0.000833302	1.12001
5.03_287.0548m/z	Kaempferol	Phenylpropanoids and polyketides	Flavonoids	Flavones	C05903	53.6	72	0.00810476	0.0242615	1.12228
4.17_502.2543m/z	PC-M5'	Organoheterocyclic compounds	Naphthopyrans	Unclassified		48.7	52.7	0.000108277	0.000677902	1.12481
5.65_534.1009n	2'-Hydroxygenistein 7-(6''-malonylglucoside)	Phenylpropanoids and polyketides	Isoflavonoids	Isoflavonoid O-glycosides		47.4	39.4	0.00635325	0.0199295	1.12824
6.80_437.2304n	N1,N10-Dicoumaroylspermidine	Phenylpropanoids and polyketides	Cinnamic acids and derivatives	Hydroxycinnamic acids and derivatives		56	88.3	0.0219782	0.0543507	1.14871
5.50_448.1003n	Astragalin	Phenylpropanoids and polyketides	Flavonoids	Flavonoid glycosides	C12249	59.2	98.3	0.00274493	0.00995743	1.16013
13.47_507.2725m/z	1-(11Z,14Z-eicosadienoyl)-glycero-3-phosphate	Lipids and lipid-like molecules	Glycerophospholipids	Glycerophosphates		48.4	45.8	1.20097e-06	1.69591e-05	1.1692
13.69_592.2679n	Pheophorbide a	Unclassified	Unclassified	Unclassified		39.2	0	0.0324957	0.0741783	1.22212
3.42_219.1338m/z	Threoninyl-Valine	Organic acids and derivatives	Carboxylic acids and derivatives	Amino acids, peptides, and analogues		48.5	54.2	0.00849072	0.0251918	1.22347
7.39_622.3484m/z	1-(2-methoxy-heneicosanyl)-sn-glycero-3-phosphoserine	Lipids and lipid-like molecules	Glycerophospholipids	Glycerophosphoserines		43.4	24.2	5.78221e-06	6.20421e-05	1.24693
4.70_245.1858m/z	Leucyl-Leucine	Organic acids and derivatives	Carboxylic acids and derivatives	Amino acids, peptides, and analogues	C11332	51	59.5	6.17038e-07	1.0338e-05	1.25196
0.89_152.0566m/z	Guanine	Organoheterocyclic compounds	Imidazopyrimidines	Purines and purine derivatives	C00242	53.4	72	0.000109	0.000681634	1.30757
0.91_332.1337m/z	2-Hydroxyphenylacetic acid O-b-D-glucoside	Organic oxygen compounds	Organooxygen compounds	Carbohydrates and carbohydrate conjugates		48	43.9	0.00552435	0.0178564	1.35486
5.35_446.2163n	CAY10603	Unclassified	Unclassified	Unclassified		41	8.72	3.17524e-07	6.20541e-06	1.38074
5.39_624.1687n	Narcissin	Lipids and lipid-like molecules	Polyketides	Flavonoids		55.6	80.6	0.000133017	0.000797613	1.42716
4.51_295.1650m/z	Tyrosyl-Isoleucine	Organic acids and derivatives	Carboxylic acids and derivatives	Amino acids, peptides, and analogues		54.3	78.4	4.74269e-09	3.57353e-07	1.74408
5.09_640.1638n	Quercetin 7-methyl ether 3-laminaribioside	Phenylpropanoids and polyketides	Flavonoids	Flavonoid glycosides		46.7	36.4	0.0335564	0.0760305	1.76337
5.56_478.1109n	Petunidin 3-glucoside	Phenylpropanoids and polyketides	Flavonoids	Flavonoid glycosides	C12139	56	82.5	0.0235944	0.0575598	1.76407
5.14_609.1459m/z	Multinoside A	Phenylpropanoids and polyketides	Flavonoids	Flavonoid glycosides	C17563	56.9	85.4	0.000104641	0.000661576	1.92103
4.32_265.1546m/z	Feruloylputrescine	Phenylpropanoids and polyketides	Cinnamic acids and derivatives	Hydroxycinnamic acids and derivatives	C10497	53.5	70.9	7.0243e-07	1.13547e-05	2.02226
4.90_500.2390m/z	Cytochalasin A	Lipids and lipid-like molecules	Polyketides	Cytochalasins		40.1	12	2.45605e-06	3.09343e-05	2.07371
5.07_640.3225m/z	OKOHA-PE	Lipids and lipid-like molecules	Glycerophospholipids	Oxidized glycerophospholipids		45.8	38.1	4.97925e-08	1.65126e-06	2.23023
5.14_611.1604m/z	Quercetin 3-neohesperidoside	Phenylpropanoids and polyketides	Flavonoids	Flavonoid glycosides		56.5	84.4	9.02745e-06	8.87516e-05	2.40411
7.22_804.3209n	PRIEURANIN ACETATE	Unclassified	Unclassified	Unclassified		42.2	14	2.02133e-10	4.53867e-08	2.44521
11.25_365.2684m/z	11-deoxy-16,16-dimethyl-PGE2	Lipids and lipid-like molecules	Fatty Acyls	Eicosanoids		53.7	76.3	6.48531e-05	0.000448995	2.54719
11.24_381.2645m/z	5-Butyl-3,4-dimethyl-2-furanundecanoic acid	Lipids and lipid-like molecules	Fatty Acyls	Fatty acids and conjugates		55.4	80.9	1.81908e-05	0.000156544	2.5775
3.64_488.2389m/z	Condelphine	Unclassified	Unclassified	Unclassified		38.1	0	2.28543e-07	4.8844e-06	2.63432
2.31_152.0566m/z	8-Hydroxyadenine	Organoheterocyclic compounds	Imidazopyrimidines	Purines and purine derivatives		46.4	36.4	6.41639e-08	1.92181e-06	2.6908
5.26_464.0955n	Isoquercitrin	Phenylpropanoids and polyketides	Flavonoids	Flavonoid glycosides	C05623	59.3	98	0.0040864	0.0138779	2.95823
5.29_464.0952n	Quercetin 3-galactoside	Phenylpropanoids and polyketides	Flavonoids	Flavonoid glycosides	C10073	56.6	85.4	0.0171227	0.04452	2.99794
4.20_470.2284m/z	Boc-Pro-Phe(NMe)-Gly-OMe	Unclassified	Unclassified	Unclassified		37.9	0.00174	1.20335e-08	6.49488e-07	3.01214
5.26_303.0498m/z	Robinetin	Lipids and lipid-like molecules	Polyketides	Flavonoids		49.9	53.4	0.00786682	0.0237125	3.03601
11.95_349.2734m/z	12,15-Epoxy-13,14-dimethyleicosa-12,14,16-trienoic acid	Lipids and lipid-like molecules	Fatty Acyls	Fatty acids and conjugates		56	84.9	9.6399e-09	5.72133e-07	3.04405
5.20_500.2753m/z	PE(20:5(5Z,8Z,11Z,14Z,17Z)/0:0)	Lipids and lipid-like molecules	Glycerophospholipids	Glycerophosphoethanolamines		41.1	14.6	3.35702e-09	2.8122e-07	3.09803
5.67_389.2433m/z	5-((4Z,7Z,10Z,13Z,16Z)-nonadeca-4,7,10,13,16-pentaen-1-yl)resorcinol	Lipids and lipid-like molecules	Polyketides	Phenolic lipids		47.2	47	1.20898e-08	6.49492e-07	3.10317
4.89_625.1405m/z	Quercetin 3-glucosyl-(1->2)-galactoside	Phenylpropanoids and polyketides	Flavonoids	Flavonoid glycosides		56.2	82.6	0.0143264	0.0384298	3.25
4.88_626.1480n	Quercetin 3,4'-diglucoside	Phenylpropanoids and polyketides	Flavonoids	Flavonoid glycosides		58.2	94.6	0.0142225	0.0382149	3.25788
4.78_532.2645m/z	PS(17:1(9Z)/0:0)	Lipids and lipid-like molecules	Glycerophospholipids	Glycerophosphoserines		49.4	53	4.3745e-08	1.49451e-06	3.39145
5.14_303.0497m/z	Quercetin	Phenylpropanoids and polyketides	Flavonoids	Flavones	C00389	53.6	72.5	3.85242e-06	4.46093e-05	3.49709
4.20_531.2094m/z	13H-Dibenzo[a,g]fluorene	Unclassified	Unclassified	Unclassified		37.6	0	2.60759e-12	3.81277e-09	3.57792
7.48_592.3378m/z	LysoPC(22:5(4Z,7Z,10Z,13Z,16Z))	Lipids and lipid-like molecules	Glycerophospholipids	Glycerophosphocholines	C04230	44.4	28.7	8.18216e-08	2.29271e-06	3.58966
4.64_500.2385m/z	AH 23848	Unclassified	Unclassified	Unclassified		36.4	0	0.000273358	0.00144819	3.67423
2.33_282.0841m/z	Guanosine	Nucleosides, nucleotides, and analogues	Purine nucleosides	Unclassified	C00387	57.3	90.3	1.74267e-08	8.01026e-07	3.71952
2.31_283.0914n	Isoguanosine	Unclassified	Unclassified	Unclassified		52.9	67.9	1.7764e-07	3.99506e-06	3.82715
4.34_772.2055n	Quercetin 3-rhamnosyl-(1->2)-glucosyl-(1->6)-galactoside	Lipids and lipid-like molecules	Polyketides	Flavonoids		53	71.5	1.26827e-08	6.68815e-07	3.86063
2.45_376.0660m/z	Deoxyadenosine monophosphate	Nucleosides, nucleotides, and analogues	Purine nucleotides	Purine deoxyribonucleotides	C00360	42.9	18	4.03862e-08	1.42466e-06	3.89708
7.16_608.3326m/z	Janthitrem B	Organoheterocyclic compounds	Naphthopyrans	Unclassified		45.7	42.4	2.04419e-09	2.02955e-07	4.10688
5.86_555.2932m/z	Ganoderic acid I	Lipids and lipid-like molecules	Prenol lipids	Triterpenoids		39.5	28	6.34034e-09	4.3211e-07	4.10753
4.66_468.2126m/z	Arnamiol	Lipids and lipid-like molecules	Prenol lipids	Sesquiterpenoids		37.3	23.5	1.64629e-08	7.83401e-07	4.29509
4.66_470.2284m/z	alpha-hydroxysalmeterol	Benzenoids	Benzene and substituted derivatives	Benzyl alcohols		41.5	21.8	6.15809e-10	8.98272e-08	4.30193
2.16_344.0398m/z	Molybdopterin precursor Z	Organoheterocyclic compounds	Pteridines and derivatives	Pterins and derivatives		48.3	47.5	3.87789e-07	7.30352e-06	4.77159
5.31_568.3016m/z	manumycin	Lipids and lipid-like molecules	Fatty Acyls	Fatty amides	C12111	44.8	31.3	1.80961e-08	8.19882e-07	4.78511
3.54_292.2016m/z	Allyxycarb	Unclassified	Unclassified	Unclassified		39.1	0	2.59429e-05	0.000209155	4.78948
4.47_354.0947n	Cryptochlorogenic acid	Organic oxygen compounds	Organooxygen compounds	Alcohols and polyols		57.5	91.7	1.10956e-06	1.58491e-05	4.82732
4.46_354.0947n	5Z-Caffeoylquinic acid	Organic oxygen compounds	Organooxygen compounds	Alcohols and polyols		40.5	10	6.05122e-05	0.00042243	4.92332
6.80_626.3431m/z	Janthitrem E	Organoheterocyclic compounds	Naphthopyrans	Unclassified		50.2	65.6	8.65967e-10	1.09671e-07	4.94165
4.55_488.2747m/z	LysoPC(14:1(9Z))	Lipids and lipid-like molecules	Glycerophospholipids	Glycerophosphocholines	C04230	39.3	3.33	2.4876e-07	5.20292e-06	5.01913
6.30_669.3138m/z	Isopentenyl adenosine	Unclassified	Unclassified	Unclassified		36.7	0	7.81699e-08	2.20964e-06	5.04847
6.14_193.0499m/z	Valtrate	Lipids and lipid-like molecules	Prenol lipids	Monoterpenoids	C09801	50.8	59.2	4.48435e-09	3.46761e-07	5.24069
5.75_586.3119m/z	OOB-PE	Lipids and lipid-like molecules	Glycerophospholipids	Oxidized glycerophospholipids		52.9	67.5	1.08398e-07	2.81659e-06	5.24439
4.76_531.2093m/z	15-Acetoxyscirpene-3,4-diol 4-O-a-D-glucopyranoside	Lipids and lipid-like molecules	Prenol lipids	Sesquiterpenoids		38.5	0	7.78706e-12	5.96415e-09	5.24684
4.84_500.2401m/z	PC(8:2(2E,4E)/8:2(2E,4E))	Lipids and lipid-like molecules	Glycerophospholipids	Glycerophosphocholines		46.2	39.9	1.52224e-06	2.0855e-05	5.26545
3.87_266.1266n	(2E)-N-(4-amino-2,3-dihydroxybutyl)-3-(4-hydroxyphenyl)prop-2-enimidic acid	Benzenoids	Benzene and substituted derivatives	Styrenes		44.8	32.5	1.53563e-05	0.000136249	5.43826
4.64_534.2806m/z	1-(2-methoxy-6Z-hexadecenyl)-sn-glycero-3-phosphoserine	Lipids and lipid-like molecules	Glycerophospholipids	Glycerophosphoserines		51.6	63.9	1.27395e-05	0.000117288	5.48467
5.73_549.2933m/z	Hordatine A	Phenylpropanoids and polyketides	2-arylbenzofuran flavonoids	Unclassified	C08307	37.4	8.17	1.05651e-07	2.76758e-06	5.5798
5.20_628.2433m/z	Acarbose (Glucobay)	Unclassified	Unclassified	Unclassified		37.5	0	2.13596e-07	4.66181e-06	5.60773
2.34_362.0856m/z	5-hydroxy-11-methoxy-6,8,19-trioxapentacyclo[10.7.0.0²,⁹.0³,⁷.0¹³,¹⁷]nonadeca-1(12),2(9),10,13(17)-tetraene-4,16,18-trione	Phenylpropanoids and polyketides	Coumarins and derivatives	Furanocoumarins		39.6	11.9	5.087e-08	1.66626e-06	5.69286
2.14_330.0595m/z	3',5'-Cyclic dGMP	Unclassified	Unclassified	Unclassified		38.7	0	3.27048e-06	3.87352e-05	5.73566
4.01_503.2861m/z	Ipecac (Emetine)	Unclassified	Unclassified	Unclassified		37.8	0	0.000411363	0.00203768	6.05563
4.78_179.0343m/z	Caffeic acid	Phenylpropanoids and polyketides	Cinnamic acids and derivatives	Hydroxycinnamic acids and derivatives	C01481	57	90.5	4.45797e-11	1.93789e-08	6.08698
4.76_297.0613m/z	Benzoyl glucuronide (Benzoic acid)	Organic oxygen compounds	Organooxygen compounds	Carbohydrates and carbohydrate conjugates		53.3	70.4	9.84574e-09	5.80069e-07	6.50924
4.82_472.2455m/z	Anandamide 0-phosphate	Lipids and lipid-like molecules	Fatty Acyls	Fatty amides		38.6	0	3.1201e-08	1.17526e-06	6.61427
4.90_456.2491m/z	Quinapril	Organic acids and derivatives	Carboxylic acids and derivatives	Amino acids, peptides, and analogues	C07398	45.4	29.3	9.26391e-09	5.58055e-07	6.63643
2.18_346.0544m/z	cGMP	Nucleosides, nucleotides, and analogues	Purine nucleotides	Cyclic purine nucleotides	C00942	48.3	49.1	4.51979e-08	1.53368e-06	6.66115
4.01_266.1624m/z	Lysyl-Histidine	Organic acids and derivatives	Carboxylic acids and derivatives	Amino acids, peptides, and analogues		46.2	46.2	6.39276e-08	1.92181e-06	6.98558
3.87_163.0388m/z	UMBELLIFERONE	Phenylpropanoids and polyketides	Coumarins and derivatives	Hydroxycoumarins	C09315	51.9	62.5	2.77218e-06	3.41146e-05	7.08953
2.67_308.1966m/z	Procaterol	Organoheterocyclic compounds	Quinolines and derivatives	Quinolones and derivatives		47.1	40.3	1.03848e-07	2.74555e-06	7.28653
4.30_480.2409m/z	10,11-Dihydro-12R-hydroxy-leukotriene E4	Lipids and lipid-like molecules	Fatty Acyls	Eicosanoids		39.9	17.7	2.40159e-08	9.77903e-07	7.35836
4.79_506.2322m/z	Amprenavir	Benzenoids	Benzene and substituted derivatives	Benzenesulfonamides	C08086	40.3	10.5	0.000283417	0.00148915	7.37498
4.58_467.2353m/z	Kanamycin	Organic oxygen compounds	Organooxygen compounds	Carbohydrates and carbohydrate conjugates	C01822	38	0	3.00188e-06	3.61105e-05	7.38882
4.81_474.2601m/z	LysoPE(0:0/16:1(9Z))	Lipids and lipid-like molecules	Glycerophospholipids	Glycerophosphoethanolamines		52.7	69.5	4.35924e-07	8.03555e-06	7.44663
4.79_458.2647m/z	PE(18:3(6Z,9Z,12Z)/0:0)	Lipids and lipid-like molecules	Glycerophospholipids	Glycerophosphoethanolamines		46.9	42.1	7.97995e-07	1.24611e-05	7.57338
4.88_488.2749m/z	PE(17:1(9Z)/0:0)	Lipids and lipid-like molecules	Glycerophospholipids	Glycerophosphoethanolamines		42.9	16.6	4.7164e-08	1.587e-06	7.74033
5.75_588.3278m/z	PKOOA-PE	Lipids and lipid-like molecules	Glycerophospholipids	Oxidized glycerophospholipids		50.9	64.6	2.64836e-07	5.44708e-06	7.83272
4.91_517.2297m/z	Cinnamoside	Lipids and lipid-like molecules	Prenol lipids	Terpene glycosides		39.3	0.561	1.17518e-08	6.36415e-07	7.89502
5.03_474.2602m/z	LysoPE(16:1(9Z)/0:0)	Lipids and lipid-like molecules	Glycerophospholipids	Glycerophosphoethanolamines		51.5	63.6	3.46029e-08	1.27138e-06	7.90932
2.16_310.2122m/z	Carteolol	Organoheterocyclic compounds	Quinolines and derivatives	Hydroquinolines	C06874	48.4	47.3	1.37704e-06	1.91264e-05	7.93995
4.54_496.2421m/z	PE(18:4(6Z,9Z,12Z,15Z)/0:0)	Lipids and lipid-like molecules	Glycerophospholipids	Glycerophosphoethanolamines		37	0	4.91802e-12	4.65303e-09	8.44904
3.17_251.1388m/z	N-(4-aminobutyl)-3-(3,4-dihydroxyphenyl)prop-2-enimidic acid	Phenylpropanoids and polyketides	Cinnamic acids and derivatives	Hydroxycinnamic acids and derivatives		56.7	87.3	0.000108218	0.000677794	8.58288
4.28_636.3122m/z	PI(20:5(5Z,8Z,11Z,14Z,17Z)/0:0)	Lipids and lipid-like molecules	Glycerophospholipids	Glycerophosphoinositols		51.3	62.7	5.0233e-10	7.86048e-08	8.64968
3.87_233.1050n	3-(4-hydroxyphenyl)-N-(4-oxobutyl)prop-2-enimidic acid	Phenylpropanoids and polyketides	Cinnamic acids and derivatives	Hydroxycinnamic acids and derivatives		40.3	4.32	4.09391e-06	4.68592e-05	8.65391
4.86_504.2163m/z	CAY10573	Unclassified	Unclassified	Unclassified		37.3	0	6.17883e-05	0.000430218	8.66055
3.88_250.1314n	(2E)-N-(3-aminopropyl)-3-(4-hydroxy-3-methoxyphenyl)prop-2-enimidic acid	Phenylpropanoids and polyketides	Cinnamic acids and derivatives	Hydroxycinnamic acids and derivatives		44.4	26.8	1.8393e-06	2.42486e-05	8.70564
4.12_350.2071m/z	Coutaric acid	Benzenoids	Benzene and substituted derivatives	Benzoic acids and derivatives	C01327	44.5	28	1.62785e-09	1.73393e-07	8.74358
3.94_352.2228m/z	PROGLUMIDE	Unclassified	Unclassified	Unclassified		38.9	0	5.05846e-09	3.73212e-07	8.83497
3.88_312.1199m/z	L-Agaritine	Organic acids and derivatives	Carboxylic acids and derivatives	Amino acids, peptides, and analogues		47.9	42.5	7.8503e-07	1.22945e-05	9.07704
3.00_235.1206n	Pandamarilactam 3x	Organoheterocyclic compounds	Dihydrofurans	Furanones		44.4	25.3	8.57992e-09	5.28733e-07	9.23844
4.21_390.1673m/z	Dipivefrin	Benzenoids	Phenol esters	Unclassified	C06963	39.2	9.01	7.65967e-06	7.78257e-05	9.31159
4.99_547.2407m/z	3-Oxo-alpha-ionol 9-[apiosyl-(1->6)-glucoside]	Lipids and lipid-like molecules	Fatty Acyls	Fatty acyl glycosides		40.6	7.62	3.82474e-09	3.10211e-07	9.36014
3.00_252.1470n	N-(4-aminobutyl)-3-(3,4-dihydroxyphenyl)propanimidic acid	Benzenoids	Phenols	Benzenediols		49.3	50.8	6.73797e-08	1.98658e-06	9.36183
5.03_642.3381m/z	OHOHA-PE	Lipids and lipid-like molecules	Glycerophospholipids	Oxidized glycerophospholipids		55.1	78.9	1.53918e-08	7.54761e-07	9.54972
8.75_764.4471m/z	PS(15:1(9Z)/18:3(6Z,9Z,12Z))	Lipids and lipid-like molecules	Glycerophospholipids	Glycerophosphoserines		44.7	29.9	2.93584e-07	5.86585e-06	9.95077
7.42_671.3297m/z	PGP(i-12:0/i-12:0)	Lipids and lipid-like molecules	Glycerophospholipids	Glycerophosphoglycerophosphates		38.5	1.18	1.42928e-08	7.20644e-07	10.0312
4.97_650.2703m/z	PG-PS	Lipids and lipid-like molecules	Glycerophospholipids	Oxidized glycerophospholipids		39.8	5.18	7.08436e-09	4.63331e-07	10.0374
4.66_533.2249m/z	Acarbose (M7)	Unclassified	Unclassified	Unclassified		39	0	2.48694e-11	1.21212e-08	10.1069
5.16_630.2593m/z	CAY10599	Unclassified	Unclassified	Unclassified		37.8	0	4.72187e-06	5.24856e-05	10.1708
10.76_472.2453m/z	Ranolazine	Benzenoids	Phenol ethers	Anisoles		39.6	9.04	2.85211e-08	1.10272e-06	10.2837
4.66_555.2451m/z	Prolyl-Tyrosine	Organic acids and derivatives	Carboxylic acids and derivatives	Amino acids, peptides, and analogues		39.7	10.8	2.76379e-10	5.69908e-08	10.3415
5.90_659.3777n	OKOHA-PC	Lipids and lipid-like molecules	Glycerophospholipids	Oxidized glycerophospholipids		43.9	24.6	6.05894e-10	8.98272e-08	10.5377
4.66_472.2442m/z	N-arachidonoyl glutamic acid	Lipids and lipid-like molecules	Fatty Acyls	Fatty amides		41.8	14.8	8.97427e-10	1.11893e-07	10.6349
4.55_557.2229m/z	Glaucarubol 15-O-beta-D-glucopyranoside	Lipids and lipid-like molecules	Fatty Acyls	Fatty acyl glycosides		39.3	11.3	6.67571e-10	9.26863e-08	10.8289
8.29_764.4472m/z	PS(18:4(6Z,9Z,12Z,15Z)/15:0)	Lipids and lipid-like molecules	Glycerophospholipids	Glycerophosphoserines		42.6	22.7	2.60964e-08	1.03638e-06	10.8583
4.37_939.4501m/z	Lucidenic acid D1	Lipids and lipid-like molecules	Prenol lipids	Sesquiterpenoids		43.6	41.8	6.03998e-10	8.98272e-08	11.036
4.51_562.2401m/z	PS(18:4(6Z,9Z,12Z,15Z)/0:0)	Lipids and lipid-like molecules	Glycerophospholipids	Glycerophosphoserines		49	67.7	7.12618e-12	5.73087e-09	11.1741
7.87_612.3629m/z	PC(11:1(10E)/11:1(10E))[U]	Unclassified	Unclassified	Unclassified		39.5	0	1.93496e-08	8.54197e-07	11.3122
6.27_644.3902m/z	PKODA-PE	Lipids and lipid-like molecules	Glycerophospholipids	Oxidized glycerophospholipids		47.8	45.5	2.21422e-08	9.30653e-07	11.4539
5.65_1075.5388m/z	Aeruginopeptin 917S-B	Unclassified	Unclassified	Unclassified		36.2	0	1.9682e-07	4.3604e-06	11.4814
4.61_925.4337m/z	Glycopeptide	Unclassified	Unclassified	Unclassified		37.9	0	1.13903e-06	1.61982e-05	11.5353
7.77_764.4472m/z	PS(15:0/18:4(6Z,9Z,12Z,15Z))	Lipids and lipid-like molecules	Glycerophospholipids	Glycerophosphoserines		45.9	32.3	7.8939e-11	2.76012e-08	11.7396
5.67_628.3588m/z	OOB-PC	Lipids and lipid-like molecules	Glycerophospholipids	Oxidized glycerophospholipids		46.4	38.6	6.22353e-10	8.98272e-08	11.9158
4.50_474.2594m/z	PE(16:1(9Z)/0:0)	Lipids and lipid-like molecules	Glycerophospholipids	Glycerophosphoethanolamines		48.6	47.7	9.25331e-09	5.58055e-07	12.0162
4.30_389.1596m/z	3,8,10,15-tetrahydroxy-16,17-dimethoxytricyclo[12.3.1.1²,⁶]nonadeca-1(17),2,4,6(19),14(18),15-hexaen-9-one	Phenylpropanoids and polyketides	Diarylheptanoids	Cyclic diarylheptanoids		36.3	3.55	5.313e-09	3.86671e-07	12.0529
4.51_473.2520n	LysoPE(0:0/18:4(6Z,9Z,12Z,15Z))	Lipids and lipid-like molecules	Glycerophospholipids	Glycerophosphoethanolamines		40.2	9.11	1.99543e-08	8.71776e-07	12.3549
9.83_454.3109m/z	Pangamic acid	Organic acids and derivatives	Carboxylic acids and derivatives	Amino acids, peptides, and analogues		41.9	20.3	1.27413e-07	3.15766e-06	12.3717
4.66_571.2403m/z	Zolazepam	Unclassified	Unclassified	Unclassified		38.1	0	7.17914e-08	2.07306e-06	12.5386
4.38_622.2669n	Allosamidine	Unclassified	Unclassified	Unclassified		39.4	5.23	3.04771e-07	6.02203e-06	13.2574
4.39_621.2596m/z	Tiliacorine	Unclassified	Unclassified	Unclassified		38.6	0	3.37699e-08	1.24863e-06	13.2818
7.56_630.3746m/z	PKOOA-PC	Lipids and lipid-like molecules	Glycerophospholipids	Oxidized glycerophospholipids		37.8	0	3.65154e-08	1.32338e-06	13.3895
4.01_530.3102n	Kukoamine A	Benzenoids	Phenols	Benzenediols	C17615	53.9	72.9	3.99476e-09	3.15832e-07	13.7329
0.91_310.2122m/z	Decanoyl m-Nitroaniline	Unclassified	Unclassified	Unclassified		38.9	0	7.11e-07	1.14701e-05	14.2747
5.63_1077.5534m/z	3-O-(Rhaa1-3Glcb1-2Glcb1-4Galb)-(25R)-12-oxo-5alpha-spirostan-3beta-ol	Unclassified	Unclassified	Unclassified		37.5	21.3	2.28267e-07	4.8844e-06	14.9358
6.43_610.3495m/z	Antillatoxin B (red color)	Unclassified	Unclassified	Unclassified		39.3	0	9.53653e-07	1.42155e-05	20.4666
4.51_573.2565m/z	ent-6R,16bOH,17-Trihydroxy-7-oxo-6,7-seco-19,6-kauranolide 6-O-glucoside	Lipids and lipid-like molecules	Prenol lipids	Terpene glycosides		38.1	5.56	2.93345e-10	5.8977e-08	29.3235
4.30_777.3117m/z	Zaragozic acid C	Unclassified	Unclassified	Unclassified		36.4	0	1.12796e-07	2.87513e-06	29.3669
4.31_775.2975m/z	Edulisin III	Phenylpropanoids and polyketides	Coumarins and derivatives	Furanocoumarins		38.2	6.34	3.16864e-09	2.74002e-07	29.5823
4.51_967.4798m/z	Capsianoside VI	Lipids and lipid-like molecules	Prenol lipids	Terpene glycosides		36.6	1.98	5.66282e-07	9.70251e-06	29.7353
6.29_642.3744m/z	OOV-PC	Lipids and lipid-like molecules	Glycerophospholipids	Oxidized glycerophospholipids		40.1	8.76	1.24518e-09	1.45126e-07	29.9266
4.51_475.2538m/z	Secobarbital	Organoheterocyclic compounds	Diazines	Pyrimidines and pyrimidine derivatives		37.1	0	1.77571e-08	8.11377e-07	30.1494
4.21_779.3268m/z	Michellamine B	Unclassified	Unclassified	Unclassified		36.2	0	2.38343e-05	0.00019499	30.2632
4.53_943.4793m/z	Avermectin A2a	Lipids and lipid-like molecules	Polyketides	Macrolides and lactone polyketides	C11976	46.7	61	3.22746e-06	3.8282e-05	30.7761
4.01_529.3027m/z	Kukoamine B	Benzenoids	Phenols	Benzenediols	C17616	55.9	83.1	1.12055e-07	2.86534e-06	31.053
4.50_473.9843m/z	Zalcitabine triphosphate	Unclassified	Unclassified	Unclassified		38.2	0	2.10778e-09	2.06716e-07	31.1904
4.51_648.3132m/z	PHODiA-PS	Lipids and lipid-like molecules	Glycerophospholipids	Oxidized glycerophospholipids		39	0.68	1.50636e-07	3.55253e-06	33.0874
